# Supplementary material for: Phylogenetically diverse Bradyrhizobium genospecies nodulate Bambara groundnut (Vigna subterranea L. Verdc) and soybean (Glycine max L. Merril) in the northern savanna zones of Ghana
Source: FEMS Microbiol Ecol. 2022 Apr 11;98(5):fiac043. doi: 10.1093/femsec/fiac043 (PMC9329091; doi:10.1093/femsec/fiac043)
Supplement: fiac043_Supplemental_Files [file fiac043_supplemental_files.zip]

Archive with 2 entries (2 files):
- Revised_Supplementary_Data_figures.docx
- Revised_supplementary_data_tables.docx
